# Supplementary material for: Mycobacterium marseillense Infection in Human Skin, China, 2018
Source: Emerg Infect Dis. 2019 Oct;25(10):1991–3. doi: 10.3201/eid2510.190695 (PMC6759254; doi:10.3201/eid2510.190695)
Supplement: Appendix 2 — Potential virulence genes (n = 137) identified in isolate found in skin lesion of patient, China, 2018, by using the Virulence Factors of Pathogenic Bacteria database. [file 19-0695-Techapp-s2.xlsx]

## Sheet: table S2 M.marsei.vfdb.anno
article DOI: https://doi.org/10.3201/eid2510.190695
Mycobacterium marseillense Infection in Human Skin, China, 2018
Gene_id	Identity	E_value	VFDB internal id	VF id	VF name	Related_ genes	Structure, features	Functions	Mechanism	Mechanism Details
M.marsei_GM000570	100	2.4e-51	VFG024528	CVF635	ESX-3 (T7SS)	esxH ESAT-6-like protein esxR
M.marsei_GM000571	100	1.5e-45	VFG024558	CVF635	ESX-3 (T7SS)	esxG hypothetical protein
M.marsei_GM001408	100	2.9e-49	VFG024468	CVF634	ESX-2 (T7SS)	esxC ESAT-6-like protein 11
M.marsei_GM001723	100	3.6e-133	VFG024164	CVF331	PhoP/R	phoP response regulator mprA
M.marsei_GM002141	100	2.1e-119	VFG009829	CVF332	PrrA/B	prrA hypothetical protein
M.marsei_GM001406	99.6	1.1e-140	VFG024459	CVF634	ESX-2 (T7SS)	W7S_00790 hypothetical protein
M.marsei_GM002073	99.6	6.5e-124	VFG024189	CVF333	MprA/B	mprA two component response transcriptional regulatory protein MprA
M.marsei_GM002549	99.6	4.2e-260	VFG031110	CVF656	Proteasome-associated proteins	pafA proteasome component
M.marsei_GM003173	99.6	1.3e-127	VFG023978	CVF314	Iron-dependent regulator	ideR iron-dependent repressor ideR
M.marsei_GM000149	99.5	2.9e-112	VFG023955	CVF309	Leucine synthesis	leuD 3-isopropylmalate dehydratase small subunit
M.marsei_GM000941	99.4	9.4e-285	VFG028588	CVF634	ESX-2 (T7SS)	eccB2 hypothetical protein
M.marsei_GM003738	99.3	7.2e-249	VFG017686	CVF302	Isocitrate lyase	icl isocitrate lyase	-	PDB code: 1F61	Required for persistant infection	Isocitrate lyase is the initial enzyme in the glyoxylate shunt, a secondary metabolic pathway that allows bacteria to utilize fatty acids as carbon and energy sources when the availability of primary carbon sources is limiting; Isocitrate lyase, in combination with malate synthase, catalyzes the conversion of isocitrate to malate, a reation that allows maintenance of the TCA cycle and synthesize …
M.marsei_GM003741	99.3	1.1e-165	VFG023822	CVF285	Proximal cyclopropane synthase of alpha mycolates	pcaA umaA2
M.marsei_GM004261	99.3	8.8e-169	VFG024623	CVF293	ESX-5 (T7SS)	MIP_03872 hypothetical protein
M.marsei_GM000940	99.2	0	VFG028568	CVF634	ESX-2 (T7SS)	eccC2 hypothetical protein
M.marsei_GM001382	99.2	1.2e-69	VFG024433	CVF298	ESX-1 (T7SS)	espR hypothetical protein
M.marsei_GM004234	99.2	8.4e-130	VFG024134	CVF326	Sigma F	sigF RNA polymerase sigma-F factor
M.marsei_GM002359	99.1	0	VFG030846	CVF651	Trehalose-recycling ABC transporter	icl2 Isocitrate lyase
M.marsei_GM003760	99.1	4.2e-123	VFG031747	CVF667	RegX3	regX3 Sensory transduction protein regX3
M.marsei_GM004826	99.1	2.8e-59	VFG029471	CVF650	GPL locus	MAV_3362 hypothetical protein
M.marsei_GM000573	99	3.1e-49	VFG024516	CVF635	ESX-3 (T7SS)	PE5 PE family protein
M.marsei_GM000956	99	8.1e-107	VFG024152	CVF329	Sigma M	sigM RNA polymerase sigma-E factor
M.marsei_GM001409	99	5.5e-54	VFG024473	CVF634	ESX-2 (T7SS)	esxD hypothetical protein
M.marsei_GM002556	99	0	VFG031162	CVF656	Proteasome-associated proteins	mpa AAA ATPase
M.marsei_GM002891	99	8.1e-292	VFG024644	CVF293	ESX-5 (T7SS)	eccB5 hypothetical protein
M.marsei_GM005333	99	1.4e-46	VFG024665	CVF293	ESX-5 (T7SS)	PE18 hypothetical protein
M.marsei_GM002000	98.9	4.1e-48	VFG008340	CVF293	ESX-5 (T7SS)	esxM hypothetical protein
M.marsei_GM002001	98.9	8.3e-49	VFG024628	CVF293	ESX-5 (T7SS)	esxN ESAT-6-like protein esxN
M.marsei_GM005331	98.9	4.1e-48	VFG008340	CVF293	ESX-5 (T7SS)	esxM hypothetical protein
M.marsei_GM005332	98.9	4.1e-48	VFG008340	CVF293	ESX-5 (T7SS)	esxM hypothetical protein
M.marsei_GM003454	98.8	6.7e-247	VFG023990	CVF315	Mycobactin	mbtG L-lysine 6-monooxygenase mbtG	Mycobacteria produce two classes of siderophores, mycobactins and the exochelins. Pathogenic mycobacteria solely produce mycobactins, whereas saprophytic mycobacteria such as M. smegmatis and Mycobacterium neoarum produce both mycobactins and exochelins; Mycobactins are salicylatecontaining siderophores, and exochelins are peptidic molecules; Mycobactins are found in two forms that differ in the …	-	Cell-association mycobactin participates in iron internalization and/or to serve as a temporary iron-holding molecule to prevent sudden influx of excess iron if the metal suddenly becomes available after a period of iron limitation	-
M.marsei_GM004307	98.8	2.4e-39	VFG024042	CVF315	Mycobactin	MIP_03949 acyl carrier protein mbtL	Mycobacteria produce two classes of siderophores, mycobactins and the exochelins. Pathogenic mycobacteria solely produce mycobactins, whereas saprophytic mycobacteria such as M. smegmatis and Mycobacterium neoarum produce both mycobactins and exochelins; Mycobactins are salicylatecontaining siderophores, and exochelins are peptidic molecules; Mycobactins are found in two forms that differ in the …	-	Cell-association mycobactin participates in iron internalization and/or to serve as a temporary iron-holding molecule to prevent sudden influx of excess iron if the metal suddenly becomes available after a period of iron limitation	-
M.marsei_GM001405	98.7	2.9e-267	VFG024453	CVF634	ESX-2 (T7SS)	eccD2 Secretion protein Snm4
M.marsei_GM001789	98.7	5.9e-226	VFG031006	CVF654	FadE29	fadE29 isovaleryl-CoA dehydrogenase
M.marsei_GM004275	98.7	4.4e-131	VFG023972	CVF313	Magnesium transport	mgtC Mg2+ transporter-C
M.marsei_GM004457	98.7	1.8e-41	VFG023984	CVF650	GPL locus	mbtH protein mbtH
M.marsei_GM005103	98.7	2.2e-286	VFG023967	CVF311	Glutamine synthesis	glnA1 glutamine synthetase 1
M.marsei_GM001350	98.6	8.8e-205	VFG008451	CVF291	Antigen 85 complex	fbpA antigen 85-A
M.marsei_GM001380	98.6	1.8e-120	VFG024116	CVF324	Iron-cofactored SOD	sodA superoxide dismutase Mn
M.marsei_GM003316	98.6	0	VFG024209	CVF335	(p)ppGpp synthesis and hydrolysis	relA GTP pyrophosphokinase
M.marsei_GM004817	98.6	3.8e-121	VFG024146	CVF328	Sigma H	sigH RNA polymerase sigma-E factor
M.marsei_GM001749	98.5	1.6e-187	VFG024286	CVF339	Mce4	mce4C Virulence factor Mce family protein
M.marsei_GM001858	98.5	2.9e-71	VFG023939	CVF305	Pantothenate synthesis	panD aspartate alpha-decarboxylase
M.marsei_GM004456	98.5	9.7e-72	VFG029402	CVF650	GPL locus	mmpS4 membrane protein mmpS4
M.marsei_GM003450	98.4	1.2e-243	VFG024014	CVF315	Mycobactin	mbtC Erythronolide synthase, modules 1 and 2	Mycobacteria produce two classes of siderophores, mycobactins and the exochelins. Pathogenic mycobacteria solely produce mycobactins, whereas saprophytic mycobacteria such as M. smegmatis and Mycobacterium neoarum produce both mycobactins and exochelins; Mycobactins are salicylatecontaining siderophores, and exochelins are peptidic molecules; Mycobactins are found in two forms that differ in the …	-	Cell-association mycobactin participates in iron internalization and/or to serve as a temporary iron-holding molecule to prevent sudden influx of excess iron if the metal suddenly becomes available after a period of iron limitation	-
M.marsei_GM003885	98.4	0	VFG024077	CVF318	Nitrate reductase	narG nitrate reductase subunit alpha	NarX function as a respiratory fused nitrate reductase (three different domains present in this protein encode the difference subunits of nitrate reductase: the N-terminal domain showing similarity to narG, the central domain showing homology with narJ and the C-terminus showing homology to narI); NarGHJI is a membrane-bound nitrate reductase complex; NarK2, a putative nitrite-extrusion protein	-	Nitrate respiration helps the bacteria to survive in O2-depleted areas of inflammatory or necrotic tissue	-
M.marsei_GM004361	98.4	1.1e-185	VFG023882	CVF291	Antigen 85 complex	fbpB protein FbpB
M.marsei_GM000576	98.3	0	VFG022024	CVF635	ESX-3 (T7SS)	eccA3 hypothetical protein
M.marsei_GM004265	98.3	0	VFG024604	CVF293	ESX-5 (T7SS)	eccA5 hypothetical protein
M.marsei_GM004284	98.3	0	VFG024682	CVF299	Accessory secretion factor	secA2 preprotein translocase subunit SecA
M.marsei_GM004831	98.3	1.3e-127	VFG030077	CVF646	Lipoprotein	lprG lipoprotein lprG
M.marsei_GM001463	98.1	4.7e-201	VFG024391	CVF344	Mce9	mce9B Mce1B
M.marsei_GM000567	98	2.1e-262	VFG024546	CVF635	ESX-3 (T7SS)	mycP3 subtilase family protein
M.marsei_GM004459	98	0	VFG029733	CVF650	GPL locus	mps2 linear gramicidin synthetase subunit B
M.marsei_GM004552	98	3.3e-56	VFG027105	CVF330	WhiB3	whiB3 whiB3	Seven members of the WhiB family in M. tuberculosis H37Rv, homolog of the Streptomyces coelicolor whiB gene, a transcription factor whose function is required for sporulation process	-	Interact with the C-terminal regionof SigA (RpoV), the principal sigma factor to activate expression of virulence determinants	-
M.marsei_GM005095	98	7.4e-301	VFG030173	CVF648	Carboxylesterase	caeA hydrolase, alpha/beta fold family protein, putative
M.marsei_GM000621	97.9	0	VFG029788	CVF650	GPL locus	fadE5 putative acyl-CoA dehydrogenase
M.marsei_GM002570	97.9	4.7e-187	VFG024322	CVF340	Mce5	mce5C Virulence factor Mce family protein
M.marsei_GM003558	97.9	5.1e-217	VFG030722	CVF651	Trehalose-recycling ABC transporter	sugC ABC transporter, ATP-binding protein SugC
M.marsei_GM003770	97.9	1.4e-168	VFG008928	CVF286	Mycolic acid trans-cyclopropane synthetase	cmaA2 cyclopropane-fatty-acyl-phospholipid synthase 2
M.marsei_GM002890	97.8	0	VFG024638	CVF293	ESX-5 (T7SS)	eccCb5 FtsK/SpoIIIE family protein
M.marsei_GM003557	97.8	6.6e-150	VFG030645	CVF651	Trehalose-recycling ABC transporter	sugB sugB
M.marsei_GM000524	97.6	1.1e-163	VFG029508	CVF650	GPL locus	rmlA glucose-1-phosphate thymidylyltransferase
M.marsei_GM000574	97.6	0	VFG024512	CVF635	ESX-3 (T7SS)	eccC3 hypothetical protein
M.marsei_GM001722	97.6	4.7e-254	VFG027154	CVF331	PhoP/R	phoR phoR
M.marsei_GM003545	97.6	1.1e-140	VFG024140	CVF327	Sigma E	sigE RNA polymerase sigma-70 factor
M.marsei_GM004430	97.6	7.9e-147	VFG029626	CVF650	GPL locus	rmt3 MtfD protein
M.marsei_GM000725	97.5	1.4e-114	VFG024216	CVF336	Mce1	mce1A virulence factor mce family protein
M.marsei_GM001407	97.5	4.4e-151	VFG024464	CVF634	ESX-2 (T7SS)	espG2 hypothetical protein
M.marsei_GM004487	97.5	6e-87	VFG031614	CVF664	Sigma L	sigL RNA polymerase sigma factor
M.marsei_GM004968	97.5	2e-139	VFG023920	CVF301	Lipid phosphatase	sapM hypothetical protein
M.marsei_GM000469	97.4	0	VFG023896	CVF295	Protein kinase G	pknG pknG
M.marsei_GM000721	97.4	5.1e-214	VFG027434	CVF336	Mce1	mce1E lprK
M.marsei_GM001402	97.3	0	VFG024438	CVF634	ESX-2 (T7SS)	eccA2 AAA ATPase
M.marsei_GM002072	97.3	1.2e-287	VFG024195	CVF333	MprA/B	mprB hypothetical protein
M.marsei_GM004262	97.3	1.8e-261	VFG028140	CVF293	ESX-5 (T7SS)	eccD5 secretion protein Snm4
M.marsei_GM002569	97.2	4.1e-194	VFG024318	CVF340	Mce5	mce5B virulence factor Mce family protein
M.marsei_GM003884	97.2	0	VFG024082	CVF318	Nitrate reductase	narH narH	NarX function as a respiratory fused nitrate reductase (three different domains present in this protein encode the difference subunits of nitrate reductase: the N-terminal domain showing similarity to narG, the central domain showing homology with narJ and the C-terminus showing homology to narI); NarGHJI is a membrane-bound nitrate reductase complex; NarK2, a putative nitrite-extrusion protein	-	Nitrate respiration helps the bacteria to survive in O2-depleted areas of inflammatory or necrotic tissue	-
M.marsei_GM000568	97.1	1.4e-256	VFG024541	CVF635	ESX-3 (T7SS)	eccD3 hypothetical protein
M.marsei_GM001462	97.1	5e-192	VFG024396	CVF344	Mce9	mce9C Virulence factor Mce family protein
M.marsei_GM004518	97.1	4.7e-53	VFG028865	CVF636	ESX-4 (T7SS)	esxU hypothetical protein
M.marsei_GM003632	97	2.1e-265	VFG023961	CVF310	Lysine synthesis	lysA diaminopimelate decarboxylase
M.marsei_GM001459	96.9	2.3e-234	VFG024411	CVF344	Mce9	mce9F Mce related protein
M.marsei_GM001747	96.9	3.7e-212	VFG024302	CVF339	Mce4	mce4E lprN
M.marsei_GM002573	96.9	6.4e-234	VFG024340	CVF340	Mce5	mce5F mce related protein
M.marsei_GM004455	96.9	0	VFG029452	CVF650	GPL locus	mmpL4a mmp14A protein
M.marsei_GM000936	96.8	4.1e-115	VFG024200	CVF334	DevR/S	devR/dosR two-component system response regulator
M.marsei_GM001404	96.6	0	VFG024448	CVF634	ESX-2 (T7SS)	mycP2 subtilase family protein
M.marsei_GM001750	96.6	8.9e-189	VFG024280	CVF339	Mce4	mce4B Virulence factor Mce family protein
M.marsei_GM003759	96.6	1.8e-217	VFG031695	CVF666	SenX3	senX3 senX3
M.marsei_GM004263	96.6	0	VFG024613	CVF293	ESX-5 (T7SS)	mycP5 subtilase family protein
M.marsei_GM005183	96.6	4.6e-170	VFG008950	CVF287	Methyltransferase	mmaA4 mmaA4
M.marsei_GM000690	96.5	0	VFG031325	CVF668	Heme uptake	mmpL11 mmpL11 protein
M.marsei_GM001403	96.5	1.2e-306	VFG024445	CVF634	ESX-2 (T7SS)	eccE2 hypothetical protein
M.marsei_GM001461	96.5	7.7e-199	VFG024401	CVF344	Mce9	mce9D Virulence factor Mce family protein
M.marsei_GM002142	96.4	2.2e-240	VFG024182	CVF332	PrrA/B	prrB hypothetical protein
M.marsei_GM002889	96.4	1.2e-221	VFG024650	CVF293	ESX-5 (T7SS)	cyp143 P450 heme-thiolate protein
M.marsei_GM005143	96.4	1.7e-245	VFG024040	CVF315	Mycobactin	mbtI salicylate synthase MbtI	Mycobacteria produce two classes of siderophores, mycobactins and the exochelins. Pathogenic mycobacteria solely produce mycobactins, whereas saprophytic mycobacteria such as M. smegmatis and Mycobacterium neoarum produce both mycobactins and exochelins; Mycobactins are salicylatecontaining siderophores, and exochelins are peptidic molecules; Mycobactins are found in two forms that differ in the …	-	Cell-association mycobactin participates in iron internalization and/or to serve as a temporary iron-holding molecule to prevent sudden influx of excess iron if the metal suddenly becomes available after a period of iron limitation	-
M.marsei_GM001460	96.3	3e-228	VFG024406	CVF344	Mce9	mce9E Mce related protein
M.marsei_GM002888	96.3	9.6e-26	VFG024656	CVF293	ESX-5 (T7SS)	OCO_27610 hypothetical protein
M.marsei_GM003555	96.3	7.1e-244	VFG030535	CVF651	Trehalose-recycling ABC transporter	lpqY lpqY
M.marsei_GM001145	96.2	1.6e-25	VFG022301	CVF293	ESX-5 (T7SS)	Mjls_4098 hypothetical protein
M.marsei_GM004203	96.2	0	VFG031366	CVF657	P(1)-type Mn2+ transporting ATPase	ctpC cation-transporting P-type ATPase C
M.marsei_GM005058	96.2	3.7e-223	VFG023914	CVF300	FAS-II	kasB 3-oxoacyl-acyl carrier protein synthase II
M.marsei_GM005223	96.2	9.9e-185	VFG024381	CVF343	Mce8	mce8B hypothetical protein
M.marsei_GM001790	96.1	3.7e-184	VFG030956	CVF653	FadE28	fadE28 fadE28
M.marsei_GM000723	96	8e-303	VFG027389	CVF336	Mce1	mce1C mce-family protein mce1c
M.marsei_GM000812	96	1.2e-201	VFG023887	CVF291	Antigen 85 complex	fbpC antigen 85-C
M.marsei_GM001464	96	1.6e-295	VFG024386	CVF344	Mce9	mce9A Mce related protein
M.marsei_GM002397	96	0	VFG024100	CVF321	Catalase-peroxidase	katG catalase
M.marsei_GM004306	96	2.1e-290	VFG024048	CVF315	Mycobactin	fadD33 Long-chain-fatty-acid--[acyl-carrier-protein]ligase mbtM	Mycobacteria produce two classes of siderophores, mycobactins and the exochelins. Pathogenic mycobacteria solely produce mycobactins, whereas saprophytic mycobacteria such as M. smegmatis and Mycobacterium neoarum produce both mycobactins and exochelins; Mycobactins are salicylatecontaining siderophores, and exochelins are peptidic molecules; Mycobactins are found in two forms that differ in the …	-	Cell-association mycobactin participates in iron internalization and/or to serve as a temporary iron-holding molecule to prevent sudden influx of excess iron if the metal suddenly becomes available after a period of iron limitation	-
M.marsei_GM000722	95.9	1.8e-305	VFG027412	CVF336	Mce1	mce1D hypothetical protein
M.marsei_GM003766	95.9	1.2e-149	VFG023948	CVF307	Proline synthesis	proC pyrroline-5-carboxylate reductase
M.marsei_GM004342	95.9	3.6e-107	VFG024105	CVF322	AhpC	ahpC peroxiredoxin ycf42	-	-	Alkyl hydroperoxide reductase involved in protecting mycobacteria from the oxidative and nitrosative responses of macrophages	-
M.marsei_GM002869	95.8	0	VFG026750	CVF316	ABC transporter	irtB hypothetical protein
M.marsei_GM002870	95.8	0	VFG024068	CVF316	ABC transporter	irtA hypothetical protein
M.marsei_GM003452	95.8	0	VFG024002	CVF315	Mycobactin	mbtE dimodular nonribosomal peptide synthetase	Mycobacteria produce two classes of siderophores, mycobactins and the exochelins. Pathogenic mycobacteria solely produce mycobactins, whereas saprophytic mycobacteria such as M. smegmatis and Mycobacterium neoarum produce both mycobactins and exochelins; Mycobactins are salicylatecontaining siderophores, and exochelins are peptidic molecules; Mycobactins are found in two forms that differ in the …	-	Cell-association mycobactin participates in iron internalization and/or to serve as a temporary iron-holding molecule to prevent sudden influx of excess iron if the metal suddenly becomes available after a period of iron limitation	-
M.marsei_GM004454	95.8	0	VFG029463	CVF650	GPL locus	mmpL4b mmpL4_2
M.marsei_GM004458	95.8	0	VFG029699	CVF650	GPL locus	mps1 linear gramicidin synthetase subunit D
M.marsei_GM003181	95.7	1.8e-264	VFG024129	CVF325	Sigma A	sigA/rpoV RNA polymerase sigma factor
M.marsei_GM003488	95.7	3.4e-145	VFG023869	CVF289	Sulfolipid-1 biosynthesis and transport	stf0 hypothetical protein
M.marsei_GM004264	95.7	4.1e-222	VFG024609	CVF293	ESX-5 (T7SS)	eccE5 hypothetical protein
M.marsei_GM001746	95.6	0	VFG024304	CVF339	Mce4	mce4F mce-family protein mce1f
M.marsei_GM003882	95.5	2.1e-136	VFG024093	CVF318	Nitrate reductase	narI nitrate reductase subunit gamma	NarX function as a respiratory fused nitrate reductase (three different domains present in this protein encode the difference subunits of nitrate reductase: the N-terminal domain showing similarity to narG, the central domain showing homology with narJ and the C-terminus showing homology to narI); NarGHJI is a membrane-bound nitrate reductase complex; NarK2, a putative nitrite-extrusion protein	-	Nitrate respiration helps the bacteria to survive in O2-depleted areas of inflammatory or necrotic tissue	-
M.marsei_GM000724	95.4	1.1e-188	VFG024221	CVF336	Mce1	mce1B virulence factor Mce family protein
M.marsei_GM004305	95.4	2.6e-213	VFG024055	CVF315	Mycobactin	fadE14 putative acyl-CoA dehydrogenase	Mycobacteria produce two classes of siderophores, mycobactins and the exochelins. Pathogenic mycobacteria solely produce mycobactins, whereas saprophytic mycobacteria such as M. smegmatis and Mycobacterium neoarum produce both mycobactins and exochelins; Mycobactins are salicylatecontaining siderophores, and exochelins are peptidic molecules; Mycobactins are found in two forms that differ in the …	-	Cell-association mycobactin participates in iron internalization and/or to serve as a temporary iron-holding molecule to prevent sudden influx of excess iron if the metal suddenly becomes available after a period of iron limitation	-
M.marsei_GM000720	95.3	1.3e-292	VFG024245	CVF336	Mce1	mce1F hypothetical protein
M.marsei_GM001751	95.3	2.4e-211	VFG024275	CVF339	Mce4	mce4A mce4
M.marsei_GM002676	95.3	0	VFG029910	CVF650	GPL locus	mmpL10 mmpL10 protein
M.marsei_GM000575	95.2	3.8e-300	VFG024506	CVF635	ESX-3 (T7SS)	eccB3 hypothetical protein
M.marsei_GM001025	95.2	3e-211	VFG024785	CVF288	PDIM (phthiocerol dimycocerosate) and PGL (phenolic glycolipid) biosynthesis and transport	W7S_00305 hypothetical protein
M.marsei_GM001748	95.2	4.7e-265	VFG024293	CVF339	Mce4	mce4D virulence factor mce family protein
M.marsei_GM001859	95.2	9.1e-169	VFG023933	CVF305	Pantothenate synthesis	panC pantoate--beta-alanine ligase
M.marsei_GM005077	95.2	3.4e-90	VFG031534	CVF661	Tyrosine phosphatase	ptpA low molecular weight protein-tyrosine-phosphatase
M.marsei_GM000686	95.1	0	VFG031293	CVF668	Heme uptake	mmpL3 mmpL3 protein
M.marsei_GM001307	95.1	2.3e-83	VFG023901	CVF296	19-kD protein	lpqH 19 kDa lipoprotein antigen precursor LpqH
M.marsei_GM002568	95.1	8.7e-297	VFG024314	CVF340	Mce5	mce5A hypothetical protein
